# Supplementary material for: A novel delins (c.773_819+47delinsAA) mutation of the PCCA gene associated with neonatal-onset propionic acidemia: a case report
Source: BMC Med Genet. 2020 Aug 20;21:166. doi: 10.1186/s12881-020-01102-1 (PMC7441651; doi:10.1186/s12881-020-01102-1)
Supplement: Supplementary file 2 — Additional file 2: Table S2. The captured DNA probes of the PCCA and PCCB target region. [file 12881_2020_1102_MOESM2_ESM.xlsx]

## Sheet: Sheet1
chr13	100741375	100741479	PCCA	EX1/CDS1
chr13	100755137	100755214	PCCA	EX2/CDS2
chr13	100764095	100764142	PCCA	EX3/CDS3
chr13	100764247	100764315	PCCA	EX4/CDS4
chr13	100807233	100807346	PCCA	EX5/CDS5
chr13	100809541	100809594	PCCA	EX6/CDS6
chr13	100861586	100861717	PCCA	EX7/CDS7
chr13	100888096	100888132	PCCA	EX8/CDS8
chr13	100909849	100909927	PCCA	EX9/CDS9
chr13	100914983	100915085	PCCA	EX10/CDS10
chr13	100920943	100921037	PCCA	EX11/CDS11
chr13	100925450	100925600	PCCA	EX12/CDS12
chr13	100953714	100953857	PCCA	EX13/CDS13
chr13	100955178	100955252	PCCA	EX14/CDS14
chr13	100959446	100959514	PCCA	EX15/CDS15
chr13	100962087	100962162	PCCA	EX16/CDS16
chr13	100982815	100982925	PCCA	EX17/CDS17
chr13	100992411	100992513	PCCA	EX18/CDS18
chr13	101020726	101020828	PCCA	EX19/CDS19
chr13	101077887	101077985	PCCA	EX20/CDS20
chr13	101101506	101101559	PCCA	EX21/CDS21
chr13	101167681	101167821	PCCA	EX22/CDS22
chr13	101179929	101180006	PCCA	EX23/CDS23
chr13	101182352	101182420	PCCA	EX24/CDS24
chr3	135969218	135969400	PCCB	EX1/CDS1
chr3	135974698	135974817	PCCB	EX2/CDS2
chr3	135975397	135975465	PCCB	EX3/CDS3
chr3	135978018	135978077	PCCB	EX4/CDS4
chr3	135979321	135979377	PCCB	EX5/CDS5
chr3	135980794	135980907	PCCB	EX6/CDS6
chr3	136002679	136002789	PCCB	EX7/CDS7
chr3	136012598	136012706	PCCB	EX8/CDS8
chr3	136016794	136016914	PCCB	EX9/CDS9
chr3	136019872	136019953	PCCB	EX10/CDS10
chr3	136035783	136035906	PCCB	EX11/CDS11
chr3	136045645	136045752	PCCB	EX12/CDS12
chr3	136045997	136046097	PCCB	EX13/CDS13
chr3	136046476	136046574	PCCB	EX14/CDS14
chr3	136047600	136047699	PCCB	EX15/CDS15
chr3	136048747	136048868	PCCB	EX16/CDS16
